# Supplementary material for: Deciphering the Patterns of Genetic Admixture and Diversity in the Ecuadorian Creole Chicken
Source: Animals (Basel). 2019 Sep 11;9(9):670. doi: 10.3390/ani9090670 (PMC6770841; doi:10.3390/ani9090670)
Supplement: Supplementary file 1 [file animals-09-00670-s001.zip]

Archive with 15 entries (15 files):
- Figure S1 correction.pdf
- Figure S2.pdf
- Figure S3.pdf
- Figure S4 .pdf
- Figure S5 .pdf
- Figure S6.pdf
- Tabla S4 edited.docx
- Tabla S6 edited.docx
- Table S1 edited.docx
- Table S2 edited.docx
- Table S3 edited.docx
- Table S5 edited.docx
- Table S7 edited.docx
- Table S8 edited.docx
- Table S9 edited.docx
